# Supplementary material for: Aminoguanidine Protects Boar Spermatozoa against the Deleterious Effects of Oxidative Stress
Source: Pharmaceutics. 2018 Nov 1;10(4):212. doi: 10.3390/pharmaceutics10040212 (PMC6321554; doi:10.3390/pharmaceutics10040212)
Supplement: Supplementary file 1 [file pharmaceutics-10-00212-s001.zip]

Archive with 1 entries (1 files):
- pharmaceutics-376206-supplementary.xlsx
