# Supplementary material for: Aminoguanidine Protects Boar Spermatozoa against the Deleterious Effects of Oxidative Stress
Source: Pharmaceutics. 2018 Nov 1;10(4):212. doi: 10.3390/pharmaceutics10040212 (PMC6321554; doi:10.3390/pharmaceutics10040212)
Supplement: Supplementary file 1 [file pharmaceutics-10-00212-s001.zip › pharmaceutics-376206-supplementary.xlsx]

## Sheet: Hoja1
Treatment	Replicate	Time	Total motility (%, vap ≥ 10 µm/s)	Progressive motility (%, STR ≥ 80%)	ALH (µm)	BCF (Hz)	LIN (%)	STR (%)	VAP (µm/s)	VCL (µm/s)	VSL (µm/s)	% motile sperm cells	QM (0-5)	SMI (%)	Intact head membrane (PI/CFDA, %)	Intact tail membrane (HOST, %)	Normal apical ridge (NAR, %)	Damaged acrosome (PNA-FITC, %)	Total antioxidant capacity ( mmol/l Trolox equivalents)	Lipid peroxidation (µmol MDA per 108 spermatozoa)
CTR	1	0h	67.037	45.8519	2.98735	13.4829	41.0262	77.8382	40.4446	76.8058	31.6784	80	3	70	83.5	36.5	93.5	2	0.191576	4.01715
CTR	1	2h	46.1599	47.3476	2.46035	13.0992	46.918	87.969	32.7105	61.4371	29.7157	55	3.5	62.5	78	40.5	90.5	3.5	0.0102369	3.56579
CTR-ox	1	2h	47.7006	50.9468	2.7654	13.9355	53.8517	88.9601	38.1383	63.2959	35.0121	45	3.5	57.5	73	33.5	88	4	0.125768	31.7761
Ag10-ox	1	2h	77.6578	47.9236	2.53112	13.3345	38.3968	76.5836	32.8634	70.5374	25.2676	75	3	67.5	78.5	41	93	3	2.11612	14.06
Ag1-ox	1	2h	63.2571	58.4118	2.66909	13.0459	47.3716	87.2535	34.9455	64.8714	31.5159	75	3.5	72.5	81.5	34	92.5	2.5	0.782393	18.6865
Ag0.1-ox	1	2h	48.2583	56.0232	2.28984	14.0082	54.4142	91.3907	32.0124	53.2029	29.9733	50	3	55	74	38.5	90	3.5	0.114068	29.8578
CTR	1	3.5h	51.5789	54.413	2.56835	13.5464	49.7865	87.5333	35.4298	63.0735	32.2724	40	3	50	66	36	88	4.5	0.172565	4.46852
CTR-ox	1	3.5h	20.6208	32.4834	2.21767	13.8136	54.0685	88.7474	30.2151	52.911	27.7231	20	2.5	35	62.5	27.5	84.5	7	0.166715	40.6906
Ag10-ox	1	3.5h	64.0719	47.9042	2.52485	13.2815	38.7702	78.9933	30.9776	69.102	24.6178	55	2.5	52.5	70.5	37.5	90.5	5.5	2.11612	15.6398
Ag1-ox	1	3.5h	60.3015	63.1156	2.89818	13.4349	53.4519	89.3882	38.0539	65.5923	34.8865	55	3	57.5	74.5	35.5	90	3	0.358292	24.1029
Ag0.1-ox	1	3.5h	27.5663	42.2145	2.03777	15.0908	60.1179	92.549	28.6801	44.7316	27.1652	20	3	40	65	33.25	90.5	6	0.193039	37.531
CTR	2	0h	85.6522	47.8261	3.19528	13.4841	39.3835	75.6433	44.6794	85.3201	33.7232	85	3	72.5	83.5	30	94.5	2.5	0.422638	3.3401
CTR	2	2h	78.4127	74.6825	3.11387	15.2272	55.0303	89.4907	49.0811	79.7957	44.5432	77.5	3.5	73.75	75.5	19.5	92.5	4	0.052647	3.90431
CTR-ox	2	2h	59.7786	71.3407	3.40863	14.9844	58.6024	93.3352	51.1596	82.095	48.3474	50	3.5	60	70.5	16.5	88	5	0.0921322	25.5698
Ag10-ox	2	2h	83.8448	40.8845	4.08451	11.6475	32.0684	70.4533	49.3099	112.911	35.1427	70	3.5	70	80.5	23	93	3.5	1.91869	13.4958
Ag1-ox	2	2h	68.6396	58.0389	4.31513	13.1231	45.0584	84.2891	58.769	112.981	50.5272	65	4.5	77.5	83	20	93	2.5	0.210588	16.6554
Ag0.1-ox	2	2h	57.7386	49.4787	3.67451	13.0431	42.3497	81.3083	48.2823	95.1562	40.1048	55	4	67.5	74.5	21.5	92.5	4.5	0.307107	22.1846
CTR	2	3.5h	80.4103	81.1282	3.35949	16.2238	61.1955	93.4572	52.622	80.2879	49.8108	60	3	60	68	18.5	90	5	0.311495	7.28955
CTR-ox	2	3.5h	33.4681	64.1052	1.64537	15.9366	67.7332	95.8298	26.1391	37.5885	25.1792	20	2.5	35	65	16.5	86	6	0.109681	26.9239
Ag10-ox	2	3.5h	78.0867	68.1112	2.76174	13.7551	45.6206	85.9706	36.2321	70.9844	31.2467	65	2.5	57.5	75	19.5	90.5	4	1.97134	14.8499
Ag1-ox	2	3.5h	71.9895	75.0436	3.08693	14.9534	58.8375	93.061	47.5226	76.297	44.6784	55	3.5	62.5	81.5	16	91.5	3.5	0.428488	20.3791
Ag0.1-ox	2	3.5h	41.988	56.4696	2.62161	15.0081	60.4635	93.6473	34.6148	55.2138	32.7614	40	3	50	67	12	92.5	5.5	0.13893	26.6983
CTR	3	0h	72.863	42.673	3.15235	12.2549	36.5486	75.4823	39.4978	81.1188	30.3972	80	3	70	82	26	94.5	2.5	0.614215	2.88874
CTR	3	2h	68.8067	68.8067	2.78458	14.4585	53.7184	90.7531	40.717	67.5948	37.5917	70	3	65	75.5	19	93.5	4	0.125768	3.3401
CTR-ox	3	2h	67.6306	70.8022	3.11306	14.3542	52.0719	91.666	45.6443	79.2749	42.5601	65	3	62.5	70.5	11	87	4.5	0.155016	37.531
Ag10-ox	3	2h	86.7188	34.0625	3.80632	12.5731	29.9525	64.0521	48.802	107.663	32.0241	80	2.5	65	77	22.5	91.5	3	2.20971	14.8499
Ag1-ox	3	2h	67.3145	70.9364	3.64405	15.0265	58.0358	91.6312	53.6619	84.0016	50.3244	70	3.5	70	79.5	19.5	90.5	2.5	0.427025	18.5737
Ag0.1-ox	3	2h	63.5606	68.1061	3.03813	15.2118	57.8965	92.2817	45.071	70.0889	42.4363	60	3	60	74	19.5	91.5	3.5	0.0277859	31.6633
CTR	3	3.5h	66.4563	68.8007	2.9976	14.5045	52.4976	90.6265	45.4684	78.0212	42.1215	60	3	60	68.5	18	89	5.5	0.147704	3.45295
CTR-ox	3	3.5h	36.9213	62.1528	2.13385	15.2688	63.9976	95.677	34.1579	51.1156	33.0439	35	3	47.5	60	9.5	84	6.5	0.238374	41.3676
Ag10-ox	3	3.5h	77.5527	51.6456	3.45535	11.5769	36.0596	77.6736	43.0662	97.1067	33.9877	70	2.5	60	73.5	18	89.5	4.5	2.32232	15.1884
Ag1-ox	3	3.5h	59.0824	66.0112	2.81664	13.9936	52.8884	92.2138	41.7887	72.9253	39.3069	55	3	57.5	78	16	90	3.5	0.734133	23.8772
Ag0.1-ox	3	3.5h	53.0349	72.9135	1.88632	16.5247	65.2709	95.2753	30.2796	44.0806	29.1509	45	3	52.5	66	16	89.5	5.5	0.467973	38.5466
CTR	4	0h	84.721	45.3219	2.75328	13.2173	36.9459	72.6567	41.5042	84.6693	29.2484	80	2.5	65	85	23	94.5	2	0.152091	3.11442
CTR	4	2h	51.8465	50.8327	2.38911	14.7685	50.7217	89.7087	36.1042	64.0993	33.1496	65	2.5	57.5	76.5	22.5	91.5	2.5	0.231062	3.79147
CTR-ox	4	2h	40.3265	45.3878	2.20233	15.3272	52.8272	93.2366	34.9147	61.1433	33.1403	50	2.5	50	71.5	8	91.5	3.5	0.229599	35.2742
Ag10-ox	4	2h	85.2444	38.4889	3.17942	12.2509	31.8839	67.8066	44.1463	98.6442	31.2874	80	2.5	65	80	17.5	94.5	2.5	1.81486	14.8499
Ag1-ox	4	2h	67.5113	60.8145	2.64785	14.4842	49.358	88.4378	42.5749	77.1862	38.6113	75	4	77.5	84.5	17	93.5	2	0.549868	18.9122
Ag0.1-ox	4	2h	69.8492	61.809	2.7871	14.9271	49.5261	88.5648	43.6934	78.6376	39.6637	70	3.5	70	73.5	12.5	91.5	2.5	0.198889	30.422
CTR	4	3.5h	44.1708	45.8949	2.34348	15.3294	54.8202	90.6237	37.0131	60.9516	34.0379	45	2.5	47.5	71	13	90.5	4	0.179877	4.6942
CTR-ox	4	3.5h	20.218	28.1467	1.75271	15.8749	65.7193	95.5157	29.2339	42.1405	28.1891	20	1.5	25	63	8.5	88	5.5	0.18134	39.1108
Ag10-ox	4	3.5h	76.0417	46.6856	3.2832	12.745	38.1103	76.9606	42.9375	90.5693	34.4446	70	3	65	74.5	18.5	93.5	3.5	2.16584	16.204
Ag1-ox	4	3.5h	54.8666	55.6515	2.795	15.2772	53.761	91.8262	42.3551	72.6273	39.5619	60	3.5	65	78.5	9.5	94	2.5	0.359754	26.5854
Ag0.1-ox	4	3.5h	45.4619	47.0016	2.69846	14.0252	50.0213	90.1306	39.0187	71.2431	35.7406	45	3	52.5	69	12.5	91	4.5	0.0555718	38.3209
CTR	5	0h	75.9154	43.0431	2.68681	12.9002	36.0742	76.0755	36.682	76.2162	27.8449	85	2.5	67.5	82	24	95.5	1.5	0.425563	3.22726
CTR	5	2h	70.3493	70.4305	2.6144	14.5942	52.1783	90.8086	37.6239	64.4103	35.1709	70	3	65	76.5	13.5	92.5	2	0.182802	3.79147
CTR-ox	5	2h	55.5659	67.7268	2.47629	14.7563	62.0367	94.0851	37.0768	54.882	35.5151	50	3	55	74	12.5	83.5	2.5	1.20064	33.0174
Ag10-ox	5	2h	81.7734	48.6043	2.71977	13.553	38.5366	75.2552	36.0823	74.5426	27.3918	75	2.5	62.5	78	17.5	93.5	1.5	2.29892	15.8655
Ag1-ox	5	2h	61.4603	67.5601	2.45773	14.1644	53.9498	91.5854	34.99	58.8837	32.629	55	3	57.5	79.5	10.5	87.5	1.5	0.498684	22.5231
Ag0.1-ox	5	2h	44.3396	58.3019	1.91848	14.7414	58.4093	94.0037	27.9512	44.7855	26.5854	45	3	52.5	75.5	13	90	2.5	1.48435	30.5349
CTR	5	3.5h	57.5818	63.7265	2.46807	14.589	54.7668	92.3128	36.957	61.9633	34.6938	45	2.5	47.5	73	16.5	86	4.5	0.187189	4.12999
CTR-ox	5	3.5h	13.5135	31.4969	1.89899	14.4506	60.0271	92.3972	27.315	43.6933	25.5935	15	3	37.5	63.5	8.5	82	6	0.314419	41.819
Ag10-ox	5	3.5h	49.1137	48.6966	2.20277	13.0715	38.3442	82.7274	26.9361	62.822	22.0851	40	2	40	74	16.5	87.5	3.5	2.57678	17.5581
Ag1-ox	5	3.5h	48.8281	59.1797	2.39252	13.4124	51.6518	91.4875	32.2546	58.7883	29.8254	40	3	50	79	13.5	87.5	3	0.832115	27.7138
Ag0.1-ox	5	3.5h	29.7164	46.8557	2.1388	14.4485	59.5085	93.2201	30.8357	49.8296	29.2103	20	2.5	35	71.5	6	89	5	0.367066	38.2081
Title: Aminoguanidine protects boar spermatozoa against the deleterious effects of oxidative stress
Authors: Eliana Pintus, Martin Kadlec, Marija Jovičić, Markéta Sedmíková, José Luis Ros-Santaella
CTR=control
Ox=samples submitted to induced oxidative stress
Ag10=aminoguanidine 10 mM
Ag1=aminoguanidine 1 mM
Ag0.1=aminoguanidine 0.1 mM
TM=total motility
PM=progressive motility
VAP=average path velocity
VCL=curvilinear velocity
VSL=straight-line velocity
ALH=amplitude of lateral head displacement
BCF=beat-cross frequency
LIN=linearity
STR=straightness
QM=quality of movement
SMI=sperm motility index
